# Supplementary material for: EpCAM-independent isolation of circulating tumor cells with epithelial-to-mesenchymal transition and cancer stem cell phenotypes using ApoStream® in patients with breast cancer treated with primary systemic therapy
Source: PLoS One. 2020 Mar 26;15(3):e0229903. doi: 10.1371/journal.pone.0229903 (PMC7098555; doi:10.1371/journal.pone.0229903)
Supplement: S1 Data — (XLS) [file pone.0229903.s004.xls]

## Sheet: APOCELL-Data_V7(35pts)
CORE	ELIGIBLE	SEX	RACE	AGE_DG	MENOPAUSAL	HISTOLOGY	CLIN_STAGE	CLIN_T	CLIN_N	CLIN_M	ER	ER_PCT	PR	PR_PCT	HER2	HER2_IHC	HER2_FISH	NGI	KI67	NEOADJ_CHEMO	PROTOCOL	TYPE_SURGERY	ypT	ypN	PCR	REPONSE	ADJ_RTX	ADJ_CHT	ADJ_HER2	ADJ_HT	CTC1_	CTC1_NB	ECAD1pos_NB	BCAT1pos_NB	EPCAM1pos_NB	VIM1pos_NB	CK1pos_NB	EPITHELIAL1_NB	EMT1_NB	COMBINED_EPIT_EMT1_NB	STEM_CELL1_NB	CTC2_	CTC2_NB	ECAD2pos_NB	BCAT2pos_NB	EPCAM2pos_NB	VIM2pos_NB	CK2pos_NB	EPITHELIAL2_NB
1	Y	F	WHITE	59	POST	Invasive Ductal Carcinoma	IIIB	4D	2	0	NEG	0	NEG	0	POS	3+	4	2	20	TH + AC	NSABP-FB7	MAST	3	2	N	2	Y	N	Y	N												Y		0	0	0	7	0	0
2	Y	F	BLACK	40	PRE	Invasive Ductal Carcinoma	IIIB	4D	3	0	POS	90	POS	80	NEG	1+		2	20	TNCb + FEC	2008-0372	MAST	3	2	N	3	Y	N	N	Y	N	0	0	0	0	0	0	0	0	0	0	N	0	0	0	0	0	0	0
3	Y	F	WHITE	45	PRE	Invasive Ductal Carcinoma	IIIB	4D	3	0	NEG	0	NEG	0	NEG	0+		3	60	TNCb + FEC	2008-0372	MAST	0	0	Y	0	Y	N	N	N	Y		2	15	0	0	4	6	15	21	0	N	0	0	0	0	0	0	0
4	Y	F	WHITE	36	PRE	Invasive Ductal Carcinoma	IIIC	2	3	0	NEG	0	NEG	0	NEG	1+		3	65	T + FEC		MAST	0	1MIC	N	1	Y	N	N	N	Y		0	0	0	1	0	0	1	1	0	N	0	0	0	0	0	0	0
5	Y	F	HISPANIC	43	PRE	Invasive Ductal Carcinoma	IIA	1C	1	0	NEG	0	NEG	0	NEG	1+	1.07	3		T + FAC		BCS	0	0	Y	0	Y	N	N	Y	N	0	0	0	0	0	0	0	0	0	0
6	Y	F	WHITE	48	PRE	Invasive Ductal Carcinoma	IIIC	4D	3	0	POS	95	POS	15	NEG	1+		2		TNCb + FEC	2008-0372	MAST	3	3	N	3	Y	N	N	Y	N	0	0	0	0	0	0	0	0	0	0	Y		0	0	0	0	4	4
7	Y	F	WHITE	50	PRE	Invasive Lobular Carcinoma	IIA	2	0	0	POS	90	POS	90	NEG			1		T + FEC		MAST	3	0	N	2	N	N	N	Y	N	0	0	0	0	0	0	0	0	0	0	N	0	0	0	0	0	0	0
8	Y	F	BLACK	56	POST	Invasive Ductal Carcinoma	IIB	2	1	0	POS	100	POS	40	NEG	0+		2	10	T + FEC		BCS	1	1	N	2	Y	N	N	Y	N	0	0	0	0	0	0	0	0	0	0	Y		0	0	0	74	1	1
9	Y	F	WHITE	42	POST	Invasive Ductal Carcinoma	IIIC	2	3	0	NEG	5	NEG	0	POS	3+		2	40	TH + FEC		MAST	0	0	Y	0	Y	N	Y	Y	N	0	0	0	0	0	0	0	0	0	0	N	0	0	0	0	0	0	0
10	Y	F	WHITE	51	POST	Invasive Ductal Carcinoma	IIIB	4D	3	0	NEG	0	NEG	0	POS	3+	5.03	2	60	TH + FEC		MAST	1	1	N	1	Y	N	Y	Y	N	0	0	0	0	0	0	0	0	0	0	Y		0	1	0	46	79	79
11	Y	F	WHITE	79	POST	Invasive Lobular Carcinoma	IIIC	4D	3	0	NEG	0	NEG	0	NEG	0+				N		MAST	3	2	N	2	Y	N	N	N	N	0	0	0	0	0	0	0	0	0	0
12	Y	F	WHITE	72	POST	Invasive Ductal Carcinoma	IIA	2	0	0	NEG	0	NEG	0	NEG	0+		3	85	Eribuline + FAC	2012-0167	MAST	2	0	N	2	N	N	N	N	N	0	0	0	0	0	0	0	0	0	0
13	N	F	WHITE	55	POST	Invasive Lobular Carcinoma	IV	3	3	1	POS	90	POS	35	NEG		1.28	2		T		N									N	0	0	0	0	0	0	0	0	0	0
14	Y	F	WHITE	48	POST	Invasive Ductal Carcinoma	IIA	2	0	0	NEG	0	NEG	8	NEG	2+	1.1	3	94	T + FAC		BCS	2	0	N	2	Y	N	N	N	N	0	0	0	0	0	0	0	0	0	0	Y		0	0	0	0	1	1
15	N	F	WHITE	58	POST	Invasive Ductal Carcinoma	IV	4D		1	POS	95	POS	50	NEG		1.1	2		T+AC		N
16	Y	F	BLACK	44	PRE	Invasive Ductal Carcinoma	IIB	2	1	0	NEG	0	NEG	0	NEG	1+				T + FAC	2012-0167	MAST	0	0	Y	0	Y	N	N	N	N	0	0	0	0	0	0	0	0	0	0
17	Y	F	WHITE	59	POST	Invasive Ductal Carcinoma	IIB	2	1	0	NEG	6	NEG	0	NEG	1+		3		T + FEC		MAST	0	0	Y	0					N	0	0	0	0	0	0	0	0	0	0	Y		0	1	0	2	75	75
18	Y	F	WHITE	35	PRE	Invasive Ductal Carcinoma	IIIC	2	3	0	NEG	0	NEG	0	POS		6.8	3	95	HP + T		MAST	1	2	N	3	Y	N	Y	N	Y		0	0	0	12	6	6	12	18	0	Y		0	0	0	3	9	9
19	Y	F	WHITE	46	PRE	Invasive Ductal Carcinoma	IV	3	1	1	POS	100	NEG	5	POS		5.64	3	70	HP + T + AC		MAST	1	0	N		Y	N	Y	N	Y		0	0	0	33	1	1	33	34	0	Y		0	13	5	109	15	20
20	Y	F	WHITE	32	PRE	Invasive Ductal Carcinoma	IV	3	2	1	NEG	2	NEG	0	POS	3+		3		HP + T + Cb		MAST	0	0	Y	0	Y	N	Y	N	Y				1	14	1	2	14	16	0
21	Y	F	WHITE	57	POST	Invasive Ductal Carcinoma	IIIB	4D	3	0	NEG	0	NEG	0	NEG	0+		3	69	TNCb + FAC	2008-0372	MAST	0	0	Y		Y	N	N	N	Y		0	0	0	3	0	0	3	3	0	Y		0	0	0	43	103	103
22	Y	F	ASIATIQ	65	POST	Invasive Ductal Carcinoma	IIB	2	1	0	POS	95	POS	90	POS	3+		3		HP + T + AC		BCS	1	1	N		Y	N	Y	Y	Y		0	0	0	7	66	66	7	73	0
23	Y	F	WHITE	39	PRE	Invasive Ductal Carcinoma	IIIB	4D	2	0	NEG	0	NEG	0	POS	3+	8.7	3		HP + T + AC		MAST	1	1	N		Y	N	Y	N	Y		0	0	0	0	2	2	0	2	0	Y					8	25	25
24	Y	F	BLACK	42	PRE	Invasive Ductal Carcinoma	IIB	2	1	0	POS	95	POS	95	NEG	0+		2	10	T + FAC	2012-0167	MAST	2	1	N	3	Y	N	N	Y	Y		0	1	0	6	2	2	7	9	0
25	N	F	WHITE	69	POST	Invasive Ductal Carcinoma	IV	4D	2	1	NEG	0	NEG	0	NEG	1+		3	80	T		N									Y		0	0	0	0	18	18	0	18	0
26	Y	F	WHITE	64	POST	Invasive Ductal Carcinoma	IIIC	4D	3	0	NEG	0	NEG	0	NEG			3		TNCb + FEC/FAC	2008-0372	MAST	4d	1	N		Y	N	N	N
27	Y	F	WHITE	49	PRE	Invasive Ductal Carcinoma	IIIB	4D	2	0	NEG	0	NEG	0	NEG		1.3	3		TNCb + FEC	2008-0372	MAST	0	0	Y		Y	N	N	N	N	0	0	0	0	0	0	0	0	0	0	Y		0	44	0	102	1	1
28	Y	F	WHITE	49	POST	Invasive Ductal Carcinoma	IIA	2	0	0	POS	85	NEG	0	NEG	1+		3	90			MAST	2	1MIC	N		N	Y	N	Y	Y		0	0	0	0	15	15	0	15	0
29	Y	F	WHITE	63	POST	Invasive Ductal Carcinoma	IIIB	4D	0	0	POS	10	NEG	0	NEG	1+		3		T + AC		MAST	0	0	Y		N	N	N	Y	Y		0	1	0	14	73	73	15	88	0	Y		0	0	0	171	0	0
30	Y	F	BLACK	39	PRE	Invasive mixed Ductal/Lobular	IIIB	4B	1	0	POS	70	POS	10	NEG	1+		2	10	T + FAC		MAST	4c	3	N		Y	N	N		Y		0	23	0	0	4	4	23	27	0	Y		4	11	2	21	0	6
31	Y	F	WHITE	68	POST	Invasive Ductal Carcinoma	IIIC	4D	3	0	POS	95	NEG	5	NEG	1+		3	60	TNCb + FEC/FAC	2008-0372	MAST	2	2	N		Y	N	N	Y	Y		1	0	1	2	56	58	2	60	0	Y		0	0	0	7	14	14
32	Y	F	WHITE	69	POST	Invasive Ductal Carcinoma	IIIB	4D	2	0	POS	90	POS	90	NEG	0+		3	30	HP + T + AC		MAST	3	2	N		Y	N	N	Y	Y		0	0	0	2	1	1	2	3	0	N	0	0	0	0	0	0	0
33	Y	F	WHITE	58	POST	Invasive Ductal Carcinoma	IIIB	4D	1	0	NEG	0	NEG	0	POS	3+		3	65	HP + T + AC		MAST	4d	3	N		Y	N	Y	N	Y		0	2	0	5	40	40	7	47	0	Y		0	0	0	1	16	16
34	Y	F	WHITE	53	POST	Invasive Ductal Carcinoma	IIIC	4D	3	0	NEG	0	NEG	0	NEG	0+		3	35	TNCb + FEC/FAC	2008-0372	MAST	3	3	N		Y	N	N	N	Y		1	0	0	167	0	1	167	168	0	N	0	0	0	0	0	0	0
35	Y	F	WHITE	50	PERI	Invasive Ductal Carcinoma	IIIB	4D	0	0	NEG	0	NEG	0	POS	3+		3	50	paclitaxel. trastuzumab. neratinib x12. followed by AC x4	NSABP-FB7	MAST	0	0	Y		Y	N	Y	N	Y		0	2	0	1	27	27	3	30	0	Y		0	3	0	53	1	1
36	Y	F	White	64	POST	Inflammatory Breast Cancer	IIIB	4D	1	0	NEG	0	NEG	0	NEG	0		3	75	TNCb + FEC/FAC	2008-0372	MAST	0	2	N		Y	N	N	N	Y		12	15	2	5	45	59	20	79	1	Y		12	15	2	5	45	59
37	Y	F	Hispanic	31	PRE	Invasive Ductal Carcinoma	IIIA	3	1	0	NEG	0	NEG	0	NEG	1+	1.3	2	80	T+AC		MAST	0	1	N		Y	N	N	N	Y		0	1	0	0	1	1	1	2	0
38	Y	F	White	57	POST	Inflammatory Breast Cancer	IIIB	4D	3	0	NEG	0	NEG	0	NEG	0		2 to 3	15	TNCb + FEC/FAC	2008-0372	MAST	1	1	N		Y	N	N	N	Y		4	69	0	11	204	208	80	288	0	Y		1	1	1	50	2	4
39	Y	F	White	63	POST	Invasive Ductal Carcinoma	IIB	2C	0	0	POS	80	NEG	0	NEG	0		2	10	anastrozole	ALTERNATE	BCS	1	1	N		Y	N	N	Y	Y		44	30	0	52	433	477	82	559	0	Y		0	4	0	4	41	41
40	Y	F	White	43	PRE	Invasive Ductal Carcinoma	II	3	1	0	POS	90	POS	15	NEG		1.4	2		T + FAC		BCS	2	3	N		Y	N	N	Y	Y		0	9	0	9	20	20	18	38	0	Y		1	3	2	324	198	201
41	Y	M	White	60		Invasive Ductal Carcinoma	IIB	2	1	0	POS	100	NEG	0	NEG	2+	1.2	2	41	T + AC		MAST	1	3	N		Y	N	N	Y	Y		0	0	0	0	17	17	0	17	0
42	Y	F	White	44	POST	Inflammatory Breast Cancer	IIIB	4D	1	0	NEG	5	NEG	0	NEG	0	1..3	3	99	TNCb + FEC/FAC	2008-0372										N	0	0	0	0	0	0	0	0	0	0	Y		0	5	0	12	0	0
43	Y	F	White	42	PRE	Inflammatory Breast Cancer	IIIC	4D	1	0	NEG	<1	NEG	<1	POS	3+	5.7	3	40	TPH+AC	I-SPY2	MAST	0	0	Y		Y	N	Y	N	Y		0	0	0	5	0	0	5	5	0	N	0	0	0	0	0	0	0
44	Y	F	Hispanic	46	PRE	Inflammatory Breast Cancer	IIIC	4D	3	0	POS	50	POS	95	NEG	0		3	15	TNCb + FEC/FAC	2008-0372	MAST	1	0(i)	N		Y	N	N	Y	N	0	0	0	0	0	0	0	0	0	0	Y		0	2	0	112	0	0
45	Y	F	White	38	PRE	Inflammatory Breast Cancer	IIIB	4D	2	0	POS	100	POS	100	POS	3+		3		TCPH		MAST	0is	0			Y	N	Y	Y	Y		1	0	0	9	0	1	9	10	0	Y		0	0	0	264	0	0
46	N	F	White	53	POST	Inflammatory Breast Cancer	IV	4D	3	1	NEG	1	NEG	0	NEG	1+	0.8	3		TNCb + FEC/FAC	2008-0372	N									N	0	0	0	0	0	0	0	0	0	0
47	Y	F	Black	57	POST	Inflammatory Breast Cancer	IIIC	4D	3	0	NEG	<1	NEG	5	POS	3+	16.3	3		TPH+AC		MAST	0	0	Y		Y				Y		0	0	0	29	0	0	29	29	0	Y		8	0	0	0	0	8
48	N	F	White	61	POST	Inflammatory Breast Cancer	IV	4D	1	1	POS	82	POS	4	NEG	0		2	35	TNCb + FEC/FAC	2008-0372	N									Y		1	3	3	3	508	512	6	518	7
49	Y	F	White	48	PRE	Inflammatory Breast Cancer	IIIC	4D	3	0	POS	80	POS	60	POS	1+	2.2	3		TPH+FAC		MAST	2	3	N		Y				Y		0	0	3	0	5	8	0	8	1	Y		3	0	0	0	3	6
50	Y	F	White	29	PRE	Inflammatory Breast Cancer	IIIC	4D	3	0	NEG	5	NEG	0	NEG			3		TNCb + FEC/FAC	2008-0372	MAST	0	0	Y		N				N	0	0	0	0	0	0	0	0	0	0	Y		2	0	0	10	0	2
51	Y	F	White	59	POST	Invasive Ductal Carcinoma	IIIC	2	3	0	NEG	0	NEG	0	POS	2+	5.9	3	75	TPH+AC		MAST	1MIC	1MIC	N		Y				Y		3	1	13	0	0	16	1	17	57	Y		0	0	1	0	0	1
52	Y	F	White	68	POST	Inflammatory Breast Cancer	IV	4D	1	0	POS	90	POS	90	NEG	1+			32	TNCb + FEC/FAC	2008-0372	MAST	3	2	N		Y				Y		0	0	1	153	1	2	153	155	44
53	N	F	Black	38	PRE	Inflammatory Breast Cancer	IIIB	4D	1	0	POS		POS		NEG							N
54	Y	F	White	44	PRE	Inflammatory Breast Cancer	IIIB	4D	3	0	POS	40	POS	50	POS	3+		3	40	TPH		MAST	1MIC	1MIC	N		Y				Y		0	0	0	29	0	0	29	29	0	Y		8	6	0	263	1	9
55	Y	F	White	63	POST	Inflammatory Breast Cancer	IIIB	4D	1	0	NEG	0	NEG	0	POS	3+		3	60	TPH + AC given locally		MAST	0	0	Y		Y				Y		3	0	0	1	0	3	1	4	0	Y		0	0	0	0	3	3
[truncated: 14 more columns]
